# Supplementary material for: A Qualitative Exploration of Challenges and Opportunities for Dog Welfare in Ireland Post COVID-19, as Perceived by Dog Welfare Organisations
Source: Animals (Basel). 2022 Nov 25;12(23):3289. doi: 10.3390/ani12233289 (PMC9739681; doi:10.3390/ani12233289)
Supplement: Supplementary file 1 [file animals-12-03289-s001.zip]

Archive with 1 entries (1 files):
- animals-1999471-supplementary.pdf
